# Supplementary material for: Drought-Tolerant Bacteria and Arbuscular Mycorrhizal Fungi Mitigate the Detrimental Effects of Drought Stress Induced by Withholding Irrigation at Critical Growth Stages of Soybean (Glycine max, L.)
Source: Microorganisms. 2024 May 31;12(6):1123. doi: 10.3390/microorganisms12061123 (PMC11205826; doi:10.3390/microorganisms12061123)
Supplement: Supplementary file 1 [file microorganisms-12-01123-s001.zip]

Archive with 1 entries (1 files):
- microorganisms-2979528-supplementary.pdf
